# Supplementary material for: A bio‐ecological model for early screening of developmental coordination disorder
Source: Dev Med Child Neurol. 2025 Oct 3;68(6):774–83. doi: 10.1111/dmcn.70000 (PMC13160394; doi:10.1111/dmcn.70000)
Supplement: Supplementary file 2 — Table S1: Variable definitions and reference levels [file DMCN-68-774-s001.xlsx]

## Sheet: Table A1
	Table S1: Variable definitions and reference levels
	Candidate predictors	Definition	Category	Reference level
	Gender	Male or female	Binary	Male sex
	Gestational age	Preterm birth (<37 weeks), normal birth (37 to 41 weeks), and post-term birth (>41 weeks)	Categorical Ordered	Normal birth (37 to 41 weeks)
	Birth weight	Low birth weight (< 2,500 grams); high birth weight (> 4,000 grams); and normal birth weight (2,500 to 4,000 grams)	Categorical Ordered	Normal birth weight (2,500 to 4,000 grams)
	Birth asphyxia	Yes (an Apgar score at the 5th minute below 7) or No	Binary	No
	Neonatal hospitalization	Yes or No	Binary	No
	Breastfeeding	Never breastfed or ever breastfed (even if only for a short period)	Binary	Never breastfed
	Maternal age at delivery	<30 years, 30 to 34 years, and >34 years	Categorical Ordered	<30 years
	Delivery mode	Vaginal birth (both natural and assisted vaginal births) ot caesarean section	Binary	Vaginal birth
	Maternal complications	Yse (the presence of gestational hypertension, gestational diabetes, or preeclampsia) or No	Binary	No
	Maternal smoking during pregnancy	Yes or No	Binary	No
	Maternal second-hand smoke exposure during pregnancy	Yes or No	Binary	No
	Family structure	Nuclear family, extended family, or single-parent family	Categorical Ordered	Nuclear family
	Having sibling	Yes or No	Binary	No
	Higher educated mother	Yes (undergraduate or higher) or No (high/technical school or lower)	Binary	No (high/technical school or lower)
	Higher educated father	Yes (undergraduate or higher) or No (high/technical school or lower)	Binary	No (high/technical school or lower)
	Employed mother	Yes (employed) or No (unemployed)	Binary	No (unemployed)
	Employed father	Yes (employed) or No (unemployed)	Binary	No (unemployed)
	Hihger family annual income	Yes (above or equal to the national average) or No (below the national average)	Binary	No (below the national average)
	BMI	Thinness,normal weight, overweight, or obesity (based on Body Mass Index-for-age (BMI-for-age) z-scores according to the WHO Growth reference)	Categorical Ordered	Normal weight
	Normal eyesight	Yes (normal vision) or No (a combined category of "myopia, hyperopia, and other unstated vision deficits")	Binary	No (a combined category of "myopia, hyperopia, and other unstated vision deficits")
	Righthandedness	Yes (righthandedness) or No	Binary	No
