# Supplementary material for: A bio‐ecological model for early screening of developmental coordination disorder
Source: Dev Med Child Neurol. 2025 Oct 3;68(6):774–83. doi: 10.1111/dmcn.70000 (PMC13160394; doi:10.1111/dmcn.70000)
Supplement: Supplementary file 3 — Table S2: General characteristics in the four data sets [file DMCN-68-774-s002.xlsx]

## Sheet: Table A2
	Table S2: General characteristics in the four data sets
			Training set		Test set		External set1		External set2
			N=105663	(%)	N=45285	(%)	N=585	(%)	N=774	(%)
	pDCD/DCD	No	89081	(84.3%)	38102	(84.1%)	550	(94.0%)	692	(89.4%)
		Yes	16582	(15.7%)	7183	(15.9%)	35	(6.0%)	82	(10.6%)
	Child's gender	Male	55693	(52.7%)	24020	(53%)	286	(48.9%)	411	(53.1%)
		Female	49970	(47.3%)	21265	(47%)	299	(51.1%)	363	(46.9%)
	Higher educated mother	No	47721	(45.2%)	20469	(45.2%)	150	(25.6%)	388	(50.1%)
		Yes	57942	(54.8%)	24816	(54.8%)	435	(74.4%)	386	(49.9%)
	Child's BMI	Normal	92120	(87.2%)	39478	(87.2%)	528	(90.3%)	566	(73.1%)
		Overweight	6761	(6.4%)	2812	(6.21%)	19	(3.25%)	91	(11.8%)
		Obesity	2520	(2.38%)	1132	(2.5%)	7	(1.2%)	48	(6.2%)
		Thinness	4262	(4.03%)	1863	(4.11%)	31	(5.3%)	69	(8.91%)
	Family structure	Nuclear	65530	(62%)	27911	(61.6%)	256	(43.8%)	445	(57.5%)
		Extended	37611	(35.6%)	16288	(36%)	324	(55.4%)	318	(41.1%)
		Single-parent	2522	(2.39%)	1086	(2.4%)	5	(0.85%)	11	(1.42%)
	Higher educated father	No	48551	(45.9%)	20803	(45.9%)	139	(23.8%)	330	(42.6%)
		Yes	57112	(54.1%)	24482	(54.1%)	446	(76.2%)	444	(57.4%)
	Birth weight	Normal	94590	(89.5%)	40492	(89.4%)	504	(86.2%)	646	(83.5%)
		Low	4798	(4.54%)	2149	(4.75%)	30	(5.13%)	38	(4.91%)
		High	6275	(5.94%)	2644	(5.84%)	51	(8.72%)	90	(11.6%)
	Gestational age	Term	92237	(87.3%)	39593	(87.4%)	527	(90.1%)	675	(87.2%)
		Preterm	9013	(8.53%)	3808	(8.41%)	41	(7.01%)	67	(8.66%)
		Postterm	4413	(4.18%)	1884	(4.16%)	17	(2.91%)	32	(4.13%)
	Having sibling	No	57957	(54.9%)	24795	(54.8%)	427	(73%)	483	(62.4%)
		Yes	47706	(45.1%)	20490	(45.2%)	158	(27%)	291	(37.6%)
	Maternal second-hand smoke exposure	No	77431	(73.3%)	33285	(73.5%)	423	(72.3%)	524	(67.7%)
		Yes	28232	(26.7%)	12000	(26.5%)	162	(27.7%)	250	(32.3%)
	Neonatal hospitalization	No	94649	(89.6%)	40577	(89.6%)	575	(98.3%)	763	(98.6%)
		Yes	11014	(10.4%)	4708	(10.4%)	10	(1.71%)	11	(1.42%)
	Employed mother	No	17238	(16.3%)	7382	(16.3%)	40	(6.84%)	68	(8.79%)
		Yes	88425	(83.7%)	37903	(83.7%)	545	(93.2%)	706	(91.2%)
	Higher family income	No	37169	(35.2%)	15903	(35.1%)	47	(8.03%)	134	(17.3%)
		Yes	68494	(64.8%)	29382	(64.9%)	538	(92%)	640	(82.7%)
	Normal eyesight	No	10468	(9.91%)	4456	(9.84%)	146	(25%)	153	(19.8%)
		Yes	95195	(90.1%)	40829	(90.2%)	439	(75%)	621	(80.2%)
	Righthandedness	No	7833	(7.41%)	3360	(7.42%)	21	(3.59%)	8	(1.03%)
		Yes	97830	(92.6%)	41925	(92.6%)	564	(96.4%)	766	(99%)
	Birth asphyxia	No	103054	(97.5%)	44119	(97.4%)	582	(99.5%)	772	(99.7%)
		Yes	2609	(2.47%)	1166	(2.57%)	3	(0.51%)	2	(0.26%)
	Employed father	No	3113	(2.95%)	1289	(2.85%)	3	(0.51%)	6	(0.78%)
		Yes	102550	(97.1%)	43996	(97.2%)	582	(99.5%)	768	(99.2%)
	Maternal smoking during pregnancy	No	104858	(99.2%)	44950	(99.3%)	576	(98.5%)	766	(99%)
		Yes	805	(0.76%)	335	(0.74%)	9	(1.54%)	8	(1.03%)
